# Supplementary material for: Research on SSR Genetic Molecular Markers and Morphological Differences of Different Pelodiscus sinensis Populations
Source: Genes (Basel). 2025 Mar 7;16(3):318. doi: 10.3390/genes16030318 (PMC11942387; doi:10.3390/genes16030318)
Supplement: Supplementary file 1 [file genes-16-00318-s001.zip › Table S4.xlsx]

## Sheet: Sheet1
sample	Pop	Y1		Y2		Y3		Y4		Y5		Y6		Y7		Y8		Y9		Y10		Y11		Y12
HH1	HH	332	334	445	448	411	411	409	409	266	267	426	426	470	470	277	277	238	240	406	406	418	418	413	418
HH2	HH	330	332	450	452	411	411	410	410	266	267	426	426	470	470	277	277	238	240	406	406	418	418	413	418
HH3	HH	330	331	449	452	411	411	411	412	267	267	426	426	470	470	277	277	238	240	406	406	424	433	413	428
HH4	HH	331	332	449	453	0	0	410	411	267	267	426	426	470	470	277	277	238	240	406	406	418	421	413	428
HH5	HH	330	331	449	452	411	411	410	410	267	267	426	426	470	470	277	277	238	240	406	406	418	424	418	423
HH6	HH	330	331	449	453	411	411	410	412	267	267	426	426	470	470	276	277	238	240	406	406	418	421	418	423
HH7	HH	331	334	449	452	411	411	411	425	267	267	426	426	470	470	276	277	238	240	406	406	424	424	418	423
HH8	HH	331	333	449	452	411	411	410	412	267	267	426	426	470	470	276	277	240	240	406	406	418	418	418	423
HH9	HH	331	334	435	448	411	411	411	411	267	267	426	426	470	470	276	277	240	240	406	406	418	418	418	418
HH10	HH	330	331	435	449	411	411	413	413	267	267	426	426	470	470	276	277	238	238	406	406	418	424	423	428
HH11	HH	331	334	435	448	411	411	409	410	267	267	426	426	470	470	276	277	240	240	406	406	418	418	413	423
HH12	HH	332	332	448	452	411	411	409	409	265	266	426	426	470	470	277	277	238	240	406	406	424	433	418	418
HH13	HH	331	334	448	452	411	411	411	411	264	266	426	426	470	470	276	277	238	238	406	406	424	424	423	428
HH14	HH	330	331	448	452	410	410	410	411	267	267	426	426	470	470	277	277	238	240	406	406	418	424	418	423
HH15	HH	331	331	449	452	410	413	412	425	267	268	426	426	470	470	276	277	240	240	406	406	418	424	404	413
HH16	HH	331	334	449	452	411	411	411	411	267	267	426	426	470	470	276	277	238	238	406	406	418	418	413	418
HH17	HH	333	334	449	452	410	410	411	411	267	267	426	426	470	470	277	277	238	240	406	406	418	424	413	418
HH18	HH	327	332	449	453	411	411	411	412	266	267	426	426	470	470	277	277	238	238	406	406	418	418	413	428
HH19	HH	330	333	431	449	411	411	410	410	264	265	426	426	470	470	277	277	238	240	406	406	424	424	418	423
HH20	HH	334	334	449	450	410	410	410	412	266	267	426	426	469	469	277	277	238	240	406	406	418	418	418	423
HH21	HH	332	334	437	448	411	411	411	412	267	267	426	426	470	470	277	277	238	240	406	406	418	418	418	423
HH22	HH	330	331	449	452	411	411	410	410	267	268	426	426	470	470	276	277	240	240	406	406	418	424	418	423
HH23	HH	332	334	431	448	411	411	411	412	266	267	426	426	470	470	277	277	238	240	406	406	418	424	418	423
HH24	HH	331	331	448	452	411	411	411	412	267	267	426	426	470	470	276	277	237	238	406	406	418	424	418	428
HH25	HH	331	334	449	452	411	411	411	412	266	266	426	426	470	470	277	277	238	240	406	406	418	424	418	439
HH26	HH	333	333	0	0	412	412	412	414	267	267	426	426	470	470	277	277	238	238	406	406	418	424	397	397
HH27	HH	331	334	437	448	410	410	411	412	267	267	426	426	470	470	277	277	238	238	406	406	418	418	418	428
HH28	HH	330	332	448	452	410	410	411	411	267	267	426	426	470	470	277	277	238	240	406	406	418	424	413	418
HH29	HH	330	331	448	452	411	411	411	413	267	267	426	426	470	470	276	277	238	240	406	406	418	418	404	423
HH30	HH	331	334	445	445	411	411	409	409	266	266	426	426	470	470	277	277	238	240	406	406	418	418	418	423
JP31	JP	302	333	448	452	410	415	410	410	266	266	426	426	470	470	288	301	238	238	408	408	421	424	413	418
JP32	JP	332	332	448	453	414	414	411	411	266	266	426	426	470	470	277	292	238	238	408	408	418	421	413	413
JP33	JP	333	333	448	453	414	414	411	413	266	266	426	426	470	470	277	277	238	238	408	408	418	418	413	423
JP34	JP	302	333	448	453	411	416	411	412	266	266	426	426	470	470	294	294	238	238	406	408	421	424	418	428
JP35	JP	333	333	436	448	414	414	411	412	266	266	426	426	470	470	277	292	237	238	406	408	418	418	402	402
JP36	JP	323	333	436	448	414	414	410	410	266	266	426	426	470	470	277	293	238	238	408	408	415	418	413	418
JP37	JP	305	333	436	448	410	415	411	412	267	267	426	426	458	458	277	294	238	240	408	408	418	421	407	413
JP38	JP	333	333	436	448	414	414	409	409	266	266	426	426	482	482	288	290	238	238	408	408	424	439	418	423
JP39	JP	333	333	448	453	414	414	412	412	267	267	426	426	470	470	276	277	237	237	408	408	418	421	402	413
JP40	JP	302	332	436	448	414	414	410	410	266	266	426	426	470	470	276	277	237	237	408	408	418	424	402	402
JP41	JP	333	333	448	452	411	415	414	414	266	266	426	426	470	470	276	277	238	238	408	408	415	415	418	428
JP42	JP	332	334	430	436	415	415	411	412	267	267	426	426	481	481	277	295	238	238	408	408	421	424	413	423
JP43	JP	305	333	448	452	410	416	411	412	266	266	426	426	470	470	276	277	238	238	408	408	418	439	418	423
JP44	JP	330	333	436	448	414	414	409	409	267	267	426	426	470	470	277	283	238	238	408	408	418	424	408	413
JP45	JP	333	333	436	443	410	415	411	413	266	266	426	426	482	482	277	277	238	240	408	408	418	424	413	418
JP46	JP	333	333	436	448	411	414	411	412	266	266	426	426	470	470	276	277	238	238	408	408	418	424	423	423
JP47	JP	332	332	448	452	411	414	411	413	266	266	426	426	482	482	283	293	238	238	406	408	418	418	423	444
JP48	JP	332	333	436	448	410	410	410	410	267	267	426	426	470	470	277	292	238	238	407	407	421	421	408	423
JP49	JP	332	333	436	448	410	410	411	412	267	267	426	426	470	470	292	294	238	238	408	408	418	418	413	423
JP50	JP	332	332	443	448	410	415	412	412	266	266	426	426	482	482	277	293	238	238	408	408	415	421	402	423
JP51	JP	332	332	436	448	410	410	410	410	266	266	426	426	470	482	277	295	238	238	408	408	421	424	418	423
JP52	JP	332	334	436	448	410	414	410	410	266	266	426	426	470	470	277	292	238	238	381	406	418	418	413	413
JP53	JP	332	334	436	448	414	414	411	412	266	266	426	426	482	482	295	295	238	238	406	408	421	439	413	418
JP54	JP	332	333	436	448	414	414	410	410	266	266	426	426	482	482	277	293	237	238	406	408	418	439	418	428
JP55	JP	333	333	436	448	412	414	412	412	266	266	426	426	469	469	277	293	238	238	408	408	424	424	402	423
JP56	JP	331	331	436	444	411	414	410	410	266	266	423	426	482	482	277	295	238	238	408	408	424	424	423	423
JP57	JP	300	331	440	448	410	414	410	410	266	266	426	426	482	482	270	277	238	238	408	408	418	424	418	423
JP58	JP	332	334	448	452	414	414	412	412	267	267	426	426	482	482	283	292	237	238	406	408	421	424	413	418
JP59	JP	330	332	436	448	414	414	410	410	0	0	426	426	470	470	291	292	238	238	408	408	427	432	413	418
JP60	JP	325	332	448	463	410	414	410	410	267	267	426	426	482	482	277	292	238	238	408	408	418	424	413	423
HS61	HS	305	327	448	451	386	408	411	417	0	0	426	426	470	470	270	270	238	238	406	408	416	416	404	410
HS62	HS	323	323	448	451	387	409	410	410	267	267	426	426	470	470	270	270	238	238	408	408	415	415	404	418
HS63	HS	323	325	452	457	387	408	417	417	266	266	426	426	470	470	270	270	238	238	406	406	412	415	392	415
HS64	HS	300	323	452	457	387	411	414	418	266	266	426	426	472	472	270	270	238	238	406	406	416	416	413	423
HS65	HS	323	323	448	452	387	411	409	409	267	267	426	426	470	470	270	290	238	238	405	407	415	415	409	418
HS66	HS	323	323	448	452	407	411	417	417	266	266	426	426	458	458	270	270	238	238	406	408	415	415	0	0
HS67	HS	323	323	448	451	385	385	409	409	0	0	426	426	470	470	270	270	238	238	406	408	415	415	410	413
HS68	HS	323	323	451	458	408	408	407	410	266	266	426	426	470	470	270	294	238	238	406	406	415	421	413	423
HS69	HS	323	323	435	448	387	387	410	410	264	266	426	426	470	470	270	294	238	238	406	408	415	415	408	415
HS70	HS	323	323	452	456	387	408	412	417	267	267	426	426	470	470	270	294	238	238	408	408	416	416	415	423
HS71	HS	323	323	448	452	387	387	410	417	266	266	426	426	470	470	270	270	238	238	406	406	416	416	404	415
HS72	HS	323	323	448	452	387	387	410	410	264	264	426	426	470	470	270	277	238	238	408	408	412	415	0	0
HS73	HS	323	323	448	451	387	387	410	418	266	266	426	426	470	470	270	270	238	238	407	407	415	415	413	420
HS74	HS	300	323	448	453	387	411	418	425	267	267	426	426	470	470	270	281	238	238	406	406	415	415	404	404
HS75	HS	323	327	448	452	387	411	411	413	267	267	426	426	470	470	270	294	238	238	406	406	416	424	0	0
HS76	HS	302	302	448	451	408	408	409	417	265	267	426	426	482	482	270	294	238	238	407	407	415	415	404	410
HS77	HS	323	323	452	457	387	387	407	417	267	267	426	426	470	482	269	276	238	238	0	0	415	415	408	413
HS78	HS	302	323	448	451	385	387	412	418	266	266	426	426	470	470	294	299	238	238	408	408	415	415	410	423
HS79	HS	302	323	448	451	387	411	412	417	266	266	426	426	458	470	270	294	238	238	408	408	415	424	410	410
HS80	HS	302	323	451	456	387	387	417	417	267	267	426	426	470	470	270	270	238	238	408	408	415	415	413	418
HS81	HS	323	323	448	451	387	408	410	417	267	267	426	426	482	482	270	270	238	238	406	408	415	415	415	428
HS82	HS	323	323	448	451	387	410	418	418	267	267	426	426	470	470	270	270	238	238	408	408	416	416	402	410
HS83	HS	323	323	440	452	387	408	417	417	266	266	426	426	482	482	270	270	238	238	406	406	415	415	410	423
HS84	HS	302	323	433	448	387	411	417	417	267	267	426	426	470	470	270	270	238	238	399	399	416	416	410	410
HS85	HS	302	323	448	451	387	387	417	417	266	266	426	426	470	470	270	270	238	238	405	408	416	416	410	413
HS86	HS	323	323	448	452	387	387	417	417	264	266	426	426	470	470	270	270	238	238	406	406	416	416	418	418
HS87	HS	323	323	448	451	387	387	417	417	265	267	426	426	470	482	270	270	238	238	406	408	416	416	413	415
HS88	HS	323	323	448	451	387	387	417	417	266	266	426	426	482	482	270	270	238	238	406	407	415	415	413	415
HS89	HS	307	323	452	467	387	411	0	0	266	266	426	430	470	470	270	270	238	238	0	0	415	418	0	0
HS90	HS	323	323	452	457	411	411	410	418	266	266	426	426	470	482	270	270	238	238	408	408	415	415	410	428
DT91	DT	302	328	450	456	408	411	410	411	267	267	426	426	470	470	295	295	238	240	408	408	415	418	402	423
DT92	DT	302	322	448	450	407	411	409	411	266	267	426	426	470	470	272	275	237	238	406	406	424	424	418	418
DT93	DT	324	328	448	452	411	411	409	410	266	266	426	426	470	470	277	301	238	240	406	406	415	421	418	428
DT94	DT	302	312	448	452	411	411	410	411	267	267	426	426	470	470	281	290	237	237	407	407	421	424	418	428
DT95	DT	302	330	448	457	408	410	419	421	267	267	426	426	470	470	282	295	238	238	408	408	415	415	418	423
DT96	DT	302	312	448	452	410	410	402	411	266	266	426	426	470	481	273	277	237	238	406	407	415	415	402	434
DT97	DT	302	306	448	450	403	411	409	411	266	266	426	426	470	470	295	299	238	238	406	406	421	421	418	418
DT98	DT	327	332	448	452	408	410	411	411	267	267	426	426	482	482	277	295	238	240	406	408	415	421	418	434
DT99	DT	302	328	448	452	408	410	411	413	266	266	426	426	470	470	277	281	238	238	407	407	418	427	413	418
DT100	DT	302	323	448	452	408	408	410	410	266	266	426	426	482	482	277	297	238	238	406	406	415	424	407	423
DT101	DT	302	324	434	448	408	408	410	412	266	266	426	426	482	482	270	281	238	238	406	407	418	418	413	418
DT102	DT	323	323	448	451	407	413	411	411	266	267	426	426	470	470	275	299	237	237	406	406	415	427	413	418
DT103	DT	327	332	448	452	408	412	412	412	267	267	426	426	470	470	275	295	237	238	406	406	415	415	402	423
DT104	DT	302	333	448	451	410	410	412	418	267	267	426	426	482	482	276	277	238	238	406	406	418	427	418	423
DT105	DT	302	327	448	460	408	411	409	410	266	266	426	426	470	482	295	301	238	238	406	406	415	421	423	423
DT106	DT	302	324	432	435	408	410	407	407	266	266	426	426	470	482	277	297	238	241	406	406	0	0	413	418
DT107	DT	331	332	448	458	411	411	412	412	267	267	426	426	470	470	276	277	238	238	405	405	415	415	423	428
DT108	DT	302	331	448	452	398	412	409	409	266	266	426	426	470	470	275	277	237	240	408	408	415	418	413	423
DT109	DT	322	325	448	453	408	411	411	411	267	267	426	426	470	470	275	295	238	238	406	406	415	424	418	439
DT110	DT	333	333	448	451	411	411	411	411	266	266	426	426	482	482	295	295	237	237	406	406	415	418	418	423
DT111	DT	307	323	448	453	411	411	409	409	267	267	426	426	0	0	277	277	0	0	406	408	415	415	413	413
DT112	DT	322	332	440	448	412	412	411	412	266	266	426	426	469	469	295	299	238	238	408	408	415	427	415	415
DT113	DT	328	328	434	448	403	408	410	410	267	267	426	426	482	482	288	299	237	237	406	406	415	415	428	428
DT114	DT	302	322	434	448	411	411	414	416	267	267	426	426	470	470	300	301	237	237	406	407	415	415	413	423
DT115	DT	324	328	434	448	407	407	411	411	0	0	426	426	470	470	277	299	239	239	407	407	424	430	418	423
DT116	DT	327	331	434	448	408	414	410	410	0	0	426	426	482	482	276	277	238	238	406	406	416	424	413	423
DT117	DT	300	302	448	451	407	407	411	413	0	0	426	426	470	470	274	275	238	240	408	408	415	415	392	408
DT118	DT	332	334	435	449	411	411	412	412	0	0	426	426	482	482	275	277	238	240	406	407	415	427	418	428
DT119	DT	328	328	448	452	398	411	410	410	0	0	426	426	470	470	299	305	237	240	406	408	415	418	418	428
DT120	DT	302	312	448	452	407	410	409	409	0	0	426	426	470	470	281	299	238	238	406	406	415	418	413	418
CY121	CY	324	324	452	456	408	410	413	426	266	266	426	426	482	482	274	277	238	238	406	408	415	415	418	423
CY122	CY	302	305	449	453	408	411	412	419	266	266	426	426	482	482	273	295	238	238	406	408	415	421	418	418
CY123	CY	323	327	440	453	407	413	410	411	266	266	426	426	470	470	275	301	238	240	406	408	415	421	392	423
CY124	CY	302	305	452	455	412	412	411	421	266	267	426	426	470	470	281	295	238	238	405	406	416	439	413	428
CY125	CY	302	305	435	448	387	411	413	413	266	266	426	426	482	482	277	297	237	238	407	407	416	418	413	418
CY126	CY	305	312	448	456	410	413	407	407	266	267	426	426	470	470	277	295	238	238	406	408	415	421	418	423
CY127	CY	302	305	448	452	408	412	409	411	264	266	426	426	482	482	295	297	238	240	406	406	415	421	402	418
CY128	CY	302	324	452	456	407	411	410	412	266	266	426	426	470	470	296	301	238	238	406	406	416	430	418	423
CY129	CY	302	332	437	452	410	410	410	410	266	267	426	426	470	470	288	290	238	238	406	406	415	424	418	418
CY130	CY	302	331	449	452	408	408	410	412	266	267	426	426	470	470	277	299	238	238	406	406	415	415	413	423
CY131	CY	312	327	449	452	401	407	407	410	267	267	426	426	470	470	275	281	238	238	406	406	415	415	418	418
CY132	CY	325	332	437	449	401	408	410	421	266	267	426	426	470	470	279	296	238	238	406	406	416	416	402	423
CY133	CY	302	327	437	449	408	412	409	412	267	267	426	426	470	470	277	297	235	237	408	408	416	416	418	418
CY134	CY	302	305	452	458	407	407	411	411	266	267	426	426	482	482	281	294	238	240	407	407	415	415	418	428
CY135	CY	302	324	452	456	408	410	413	426	266	266	426	426	482	482	273	277	238	238	408	408	415	415	418	423
CY136	CY	302	307	436	449	408	417	409	411	267	267	426	426	469	482	277	284	238	238	406	406	421	433	413	423
CY137	CY	322	332	435	449	410	410	410	426	265	265	426	426	470	470	271	277	238	238	406	408	418	421	413	423
CY138	CY	302	330	449	452	408	417	409	411	267	267	426	426	482	482	277	284	238	238	406	406	421	433	413	423
CY139	CY	302	325	452	456	401	416	411	411	267	267	426	426	470	470	277	283	238	238	406	408	415	415	413	428
CY140	CY	302	331	448	452	411	414	411	411	264	267	426	426	482	482	273	295	238	240	408	408	415	415	418	439
CY141	CY	302	323	449	452	407	416	408	409	266	267	426	426	470	470	277	295	238	238	406	406	424	433	407	433
CY142	CY	323	326	449	452	411	413	407	425	264	265	426	426	482	482	284	301	238	238	406	406	416	421	418	423
CY143	CY	302	323	452	456	411	411	410	425	266	266	426	426	482	482	284	301	238	238	406	406	415	424	413	418
CY144	CY	302	327	449	452	408	415	411	411	266	267	426	426	482	482	277	295	238	238	406	408	416	416	418	418
CY145	CY	327	327	449	452	411	411	410	410	266	266	426	426	470	470	277	297	237	238	406	406	415	421	418	418
CY146	CY	302	327	448	452	401	408	407	411	264	266	426	426	482	482	277	301	238	238	406	407	415	418	423	428
CY147	CY	302	331	453	456	407	410	411	412	264	266	426	426	482	482	295	299	233	233	406	408	415	424	413	428
CY148	CY	302	323	437	449	410	410	413	413	264	264	426	426	470	470	277	286	238	240	408	408	415	418	413	418
CY149	CY	305	323	436	449	401	411	410	425	266	267	426	426	470	470	294	295	238	238	405	405	424	424	418	423
W150	W	302	327	449	453	411	411	412	424	266	266	426	426	482	482	277	284	238	238	406	408	415	415	418	428
W151	W	302	335	448	453	409	409	410	415	267	267	426	426	482	482	283	288	238	238	405	405	415	418	408	418
W152	W	302	324	448	452	411	414	410	412	267	267	426	426	470	470	275	277	237	238	406	407	415	415	408	423
W153	W	332	334	440	449	409	412	410	410	267	267	426	428	470	470	284	288	238	238	406	407	415	421	407	407
W154	W	302	332	449	453	408	408	409	412	266	266	426	426	470	470	288	288	238	238	406	406	415	418	418	439
W155	W	301	306	452	457	409	409	410	410	266	266	426	426	470	470	277	277	238	238	406	406	0	0	418	423
W156	W	302	324	449	453	410	415	415	415	267	267	426	426	470	470	281	283	237	237	406	408	0	0	408	413
W157	W	326	333	440	452	410	412	409	410	267	267	426	426	470	470	277	288	238	238	406	406	416	421	418	423
W158	W	332	334	449	453	409	414	410	411	267	267	426	426	482	482	282	282	237	238	408	408	416	430	402	423
W159	W	331	334	448	450	407	407	411	417	267	267	426	426	470	470	288	288	238	240	406	406	416	424	418	418
W160	W	302	331	448	451	408	414	411	423	267	267	425	425	482	482	277	297	238	238	406	406	415	415	408	413
W161	W	307	332	435	448	411	411	410	412	267	267	426	426	482	482	288	299	237	237	406	406	415	415	418	423
W162	W	326	328	448	451	414	414	411	424	267	267	426	426	482	482	277	288	237	240	406	408	415	415	397	413
W163	W	324	325	452	458	407	409	412	421	267	267	426	426	470	470	282	284	237	237	406	406	416	416	407	407
W164	W	302	333	449	453	411	412	407	410	266	266	426	426	470	470	288	288	238	238	407	407	415	415	397	408
W165	W	302	334	452	456	408	411	411	411	267	267	426	426	470	470	281	288	238	238	407	407	418	433	413	439
W166	W	332	334	449	452	409	409	409	410	267	267	426	426	470	470	277	288	240	240	407	407	415	421	413	423
W167	W	330	332	449	452	408	408	421	423	267	267	426	426	470	470	276	287	238	240	406	407	415	415	397	418
W168	W	331	331	449	452	409	409	409	413	266	267	426	426	470	470	282	283	238	238	406	406	416	416	418	423
W169	W	331	331	448	452	411	411	409	410	266	266	426	426	470	470	288	288	238	238	406	407	415	415	407	407
W170	W	330	333	440	449	408	408	411	411	266	266	426	426	470	470	288	288	238	238	408	408	415	415	408	418
W171	W	330	333	449	452	411	411	410	411	267	267	426	426	470	470	288	294	238	238	406	406	416	416	397	428
W172	W	332	334	435	444	408	408	407	407	266	266	426	426	470	470	288	290	238	240	406	408	416	416	397	428
W173	W	332	334	437	448	411	411	411	411	267	267	426	426	470	470	287	288	238	238	406	407	415	415	415	418
W174	W	325	326	452	456	409	412	410	411	267	267	426	426	470	470	287	288	238	238	406	408	416	416	418	418
W175	W	332	334	448	452	408	412	410	414	267	267	426	426	470	470	281	295	238	238	405	405	415	418	0	0
W176	W	302	324	449	452	409	414	409	410	267	267	426	426	482	482	284	295	238	240	406	407	416	416	418	423
W177	W	300	330	449	452	407	411	409	428	267	267	426	426	470	470	287	288	238	240	406	408	415	415	402	418
W178	W	302	326	449	453	407	407	410	417	267	267	426	426	470	470	283	288	237	237	406	406	415	415	423	423
W179	W	302	326	435	438	411	411	410	410	267	267	421	426	470	470	296	297	238	240	406	407	415	418	402	415
W180	W	302	326	440	449	407	407	409	423	267	267	426	426	482	482	288	288	238	240	406	406	415	421	402	439
